# Supplementary material for: Development of a Database of LanguaLTM and FoodEx2 Codes of 50 Ready-to-Eat Products
Source: Nutrients. 2024 Apr 12;16(8):1151. doi: 10.3390/nu16081151 (PMC11054341; doi:10.3390/nu16081151)
Supplement: Supplementary file 1 [file nutrients-16-01151-s001.zip]

Archive with 1 entries (1 files):
- nutrients-2943710-supplementary.xlsx
