# Supplementary material for: Development of a Database of LanguaLTM and FoodEx2 Codes of 50 Ready-to-Eat Products
Source: Nutrients. 2024 Apr 12;16(8):1151. doi: 10.3390/nu16081151 (PMC11054341; doi:10.3390/nu16081151)
Supplement: Supplementary file 1 [file nutrients-16-01151-s001.zip › nutrients-2943710-supplementary.xlsx]

## Sheet: Table S1
ID	TOTAL INGREDIENTS	TREATMENTS, PROCESSING, AND COOKING METHOD APPLIED	STORAGE/PRESEVATION METHOD	INFO PACKAGING: format and material*
1	Broadleaved endive, rocket, feta cheese, cherry tomato, pitted green olives, pitted black olives + dressing kit (extra virgin olive oil, balsamic vinegar of modena PGI, salt).	Fresh product	Chilling	Vaschetta [PET]; Film [plastic]
2	Broadleaved endive, rocket, red radicchio, carrots, corn.	Fresh product	Chilling	Tray [PP - 05 - plastic]; Bag [PET]
3	Sliced Type "0" bread, high quality cooked ham, mayonnaise.	Fresh product	Chilling	Tray [O- 07 - plastic]; Film [plastic]
4	Broccoli, extra virgin olive oil, sunflower seed oil, chili pepper, garlic, salt.	Boiling; pan frying	Chilling	Tray [PP- 05 - Plastic]; Film [O - 07 -plastic]
5	Pasta (durum wheat semolina), potatoes, pesto (sunflower seed oil, basil, Grana Padano PDO), green beans, extra virgin olive oil.	Boiling	Chilling	Tray [PP - 05 - plastic]; Film [O-07 - plastic]
6	Pineapple, apple, kiwi, seedless grape.	Fresh product	Chilling	Tray [PET - 01]
7	Eggplant.	Slicing; grilling	Chilling	Tray [PP - 05 - Plastic]; Film [O - 07 - plastic]
8	Carrots, salt.	Slicing; steaming	Chilling	Bag [O-07 - plastic]
9	Chicory, extra virgin olive oil, sunflower seed oil, chili pepper, garlic, salt.	Boiling; pan frying	Chilling	Tray [PP - 05 - Plastic]; Film [O - 07 - plastic]
10	Spelt, black olives, sunflower oil, partially rehydrated sun-dried tomatoes, capers, salt.	Boiling	Chilling	Tray [PP - 05 - plastic]; Film [O - 07 - plastic]
11	Broadleaved endive, rocket, grana padano PDO, walnuts, cherry tomato. Dressing kit: extra virgin olive oil, modena PGI balsamic vinegar, salt.	Fresh product	Chilling	Tray [PET - 01]; Film [plastic]
12	Eggplant, corn flour, type "0" breadcrumbs, Grana Padano PDO, extra virgin olive oil, sunflower seed oil, garlic, white wine, salt.	Slicing; baking; gratinating	Chilling	Tray [PP - 05 - Plastic]; Film [O - 07- plastic]
13	Broccoli, sausage, celery, carrots, onion, extra virgin olive oil, sunflower seed oil, spices, salt, pasta (type orecchiette, duro wheat semolina).	Boiling; pan frying	Chilling	Tray [PP - 05 - Plastic]; Film [O - 07- plastic]
14	Vegetables (in varying proportions: carrots, courgettes, celery, potatoes, savoy cabbage, spinach, onions, leeks); water; peas; extra virgin olive oil; salt.	Simmering	Chilling	Tray [PP - 05 - plastic]; Film [O - 07 - plastic]
15	Peas, speck, extra virgin olive oil, sunflower seed oil, spices, salt.	Pan frying	Chilling	Tray [PP - 05 - Plastic]; Film [O - 07- plastic]
16	Octopus, sunflower seed oil, wine vinegar, salt, parsley, chili pepper.	Slicing; marinating	Chilling	Tray [plastic]; Film [plastic]
17	Spinach, salt.	Boiling	Chilling	Tray [PP - 05 - Plastic]; Film [O - 07- plastic]
18	Green beans, baby carrots, potatoes, extra virgin olive oil, sunflower seed oil, parsley, salt.	Boiling	Chilling	Tray [PP - 05 - Plastic]; Film [O - 07- plastic]
19	Water, vegetables in varying proportions (courgettes, carrots, leeks, celery, herbs), barley, spelt, borlotti beans, tomato puree, salt.	Simmering	Chilling	Tray [PP - 05 - plastic]; Film [O - 07 - plastic].
20	Sweet peppers.	Grilling	Chilling	Bag [O - 07 - plastic]
21	Artichokes.	Grilling	Chilling	Bag [O - 07 - plastic]
22	Pumpkin.	Dicing; boiling	Chilling	Bag [O - 07 - plastic]
23	Blonde orange juice, carrot, grape, apple, banana, lemon.	Fresh product	Chilling	Bottle [PET - 1 - plastic]; Cap [HDPE - 2 - plastic]
24	Smoked salmon (Salmo Salar), sunflower seed oil, wine vinegar, lemon juice, salt, parsley, black pepper, chili pepper.	Slicing; marinating	Chilling	Tray [plastic]; Film [plastic]
25	Vegetable mix (red round radicchio, lamb's lattuce), corn, pitted green olives, flaked cheese. Dressing kit: extra virgin olive oil, balsamic vinegar of Modena PGI, iodized salt.	Fresh product	Chilling	Tray [plastic]; Film [plastic]
26	Red beet roots.	Steaming	Chilling	Bag [plastic]
27	Sliced bread (type "0" common wheat flour); tuna; mayonnaise, salt, mustard, lemon juice.	Fresh product	Chilling	Tray [O - 07 - plastic]; Film [O - 07 - plastic]
28	Potatoes.	Steaming	Chilling	Bag [O -07 - plastic]
29	Sorghum, brown rice, chickpeas, pumpkin seeds, extra virgin olive oil, salt.	Steaming	Ambient (Shelf-stable product)	Bag [O -07 - plastic]
30	White and red quinoa, green peas, carrots, corn, extra virgin olive oil, salt.	Steaming	Ambient (Shelf-stable product)	Bag [O -07 - plastic]
31	Long rice, durum wheat, white quinoa, red quinoa, wild rice (zizania acquatica), red rice, bulgur (durum wheat), lentils, extra virgin olive oil, salt.	Steaming	Ambient (Shelf-stable product)	Bag [O -07 - plastic]
32	Buckwheat, red quinoa, chia seeds (Salvia hispanica), extra virgin olive oil, salt.	Steaming	Ambient (Shelf-stable product)	Bag [O -07 - plastic]
33	Lentils, water, olive oil, carrots, wine, onion, celery, salt, garlic, rosemary, sage, pepper.	Simmering	Chilling	Tray [Mater-Bi]; Film [PLA]
34	Pineapple, mango, golden apple.	Fresh product; dicing	Chilling	Tray [PET-01]; Film [plastic]
35	Strawberry, banana, apple.	Fresh product	Chilling	Tray [plastic]; Film [plastic]
36	Chard, salt.	Boiling	Chilling	Tray [plastic]; Film [plastic]
37	Anchovies (Engraulis encrasiculus), sunflower seed oil, wine vinegar, salt, parsley, chili pepper.	Marinating	Chilling	Tray [plastic]; Film [plastic]
38	Chicken breast, sunflower seed oil, lemon juice, rosemary, garlic, iodised salt.	Slicing; grilling	Chilling	Tray [plastic]; Film [plastic]
39	Swordfish, sunflower oil, wine vinegar, lemon juice, salt, black pepper.	Slicing; marinating	Chilling	Tray [plastic]; Film [plastic]
40	Vegetables in varying portions (green peas, baby carrots).	Steaming	Chilling	Bag [plastic]
41	Potatoes (potatoes, sunflower oil, iodised salt, rosemary).	Baking	Chilling	Tray [plastic]; Film [plastic]
42	Borettane baby onions, sunflower seed oil, white wine vinegar, sugar, iodised salt.	Baking	Chilling	Tray [plastic]; Film [plastic]
43	Vegetables in varying proportions (cabbage, broccoli, carrots).	Steaming	Chilling	Tray [plastic]; Film [plastic]
44	Sliced Type "0" bread. Filling: cooked ham, Edamer cheese.	Fresh product	Chilling	Bag [plastic]
45	Sliced Type "0" bread with crust, smoked salmon, mayonnaise.	Fresh product	Chilling	Tray [O - 07 - plastic]; Film [plastic]
46	Chicken, eggs, breadcrumb, wheat flour type 00, milk, Grana Padano PDO, sunflower seed oil, salt.	Slicing; breading; deep frying	Chilling	Tray [PP - 05 - plastic]; Film [O - 07 - plastic]
47	Piadina, high-quality cooked ham, mozzarella cheese.	Fresh product	Chilling	Tray [O - 07 - plastica]; Film [plastic]
48	Octopus (Octopus vulgaris), cuttlefish (Sepia officinalis), tropical shrimp (Litopenaeus vannamei).	Steaming	Chilling	Bag [PVC - 03 - plastic]
49	Artichokes, eggs, wheat flour type 00, sparkling water, sunflower oil, salt.	Battering; deep frying	Chilling	Tray [PP - 05 - plastic]; Film [O - 07 - plastic]
50	Turkey, rosemary, parsley, sage, salt	Slicing; baking	Chilling	Tray [PET - 01]; Film [plastic]
				*97/129/EC: Commission Decision of 28 January 1997 Establishing the Identification System for Packaging Materials Pursuant to European Parliament and Council Directive 94/62/EC on Packaging and Packaging Waste.

## Sheet: Table S2
ID	LanguaLTM CODE AND RECODED	REMARKS
1	[A0866]= PREPARED SALAD (EUROFIR); [A0208]= SALAD (US CFR); [B1566]= LEAFY VEGETABLE; [C0200]= LEAF; [E0104]= WHOLE AND PIECES; [F0003]= NOT HEAT-TREATED; [G0003]= COOKING METHOD NOT APPLICABLE; [H0212]= VEGETABLE ADDED; [H0350]= TOMATO ADDED; [H0143]= CHEESE ADDED; [J0131]= PRESERVED BY CHILLING; [M0124]= PLASTIC TRAY OR PAN, PLASTIC COVER OR WRAPPING; [M0430]= POLYETHYLENE TEREPHTHALATE (PET) C…	[B1566] is referred to broadleaved endive and rocket; [H0212] is referred to green and black pitted olives; [H0350] is referred to ciliegino tomato; [H0143] is referred to Feta. As dressing kit - extra virgin olive oil, balsamic vinegar of Modena PGI and salt- are present.
2	[A0866]= PREPARED SALAD (EUROFIR); [A0208]= SALAD (US CFR); [B1566]= LEAFY VEGETABLE; [C0200]= LEAF; [E0104]= WHOLE AND PIECES; [F0003]= NOT HEAT-TREATED; [G0003]= COOKING METHOD NOT APPLICABLE; [H0212]= VEGETABLE ADDED; [H0320]= CORN ADDED; [J0131]= PRESERVED BY CHILLING; [M0126]= PLASTIC TRAY OR PAN; [M0166]= PLASTIC BAG OR POUCH; [P0024]= HUMAN CONSUMER, NO AGE SPECIFICATION.	[B1566] is referred to broadleaved endive, rocket, red radicchio; [H0212] is referred to carrots; [M0126] is a plastic tray -type 05-; [M0166] is referred to the plastic bag -type 01-.
3	[A1203]= SANDWICH (EUROFIR); [A0218]= SANDWICH (US CFR); [B1421]= SOFT WHEAT; [C0208]= SEED, SKIN REMOVED, GERM REMOVED (ENDOSPERM); [E0151]= SOLID; [F0003]= NOT HEAT-TREATED; [G0003]= COOKING METHOD NOT APPLICABLE; [H0765]= HAM ADDED; [H0117]= FLAVORING OR TASTE INGREDIENT ADDED; [H0207]= FILLED OR STUFFED; [J0131]= PRESERVED BY CHILLING; [M0124]= PLASTIC TRAY OR PAN, PLASTIC COVER OR WRAPPING; …	[C0208] is referred to to 0-type flour; [H0765] is referred to cooked ham; [H0117] is referred to mayonnaise, [M0124] is referred to the plastic tray -type-07- and a plastic film as sealing element.
4	[A0828]= VEGETABLE DISH (EUROFIR); [A0172]= PREPARED FOOD PRODUCT (US CFR); [B1443]= BROCCOLI; [C0237]= FLORET OR FLOWER; [E0152]= DIVIDED INTO PIECES; [F0014]= FULLY HEAT-TREATED; [G0015]= BOILED AND DRAINED; [G0027]= SAUTEED; [H0151]= SPICE OR HERB ADDED; [H0212]= VEGETABLE ADDED; [H0341]= OLIVE OIL ADDED; [H0347]= SAFFLOWER OR SUNFLOWER OIL ADDED; [H0367]= SALT ADDED; [J0131]= PRESERVED BY CHI…	[C0237] is referred to unripe inflorescences; [H0151] is referred to chili pepper; [H0212] is referred to garlic; [H0341] is referred to extra virgin olive oil; [M0124] is referred to a plastic tray -type 05- and a plastic film -type 07- as sealing element.
5	[A1204]= PASTA DISH (EUROFIR); [A0220]= PASTA DISH (US CFR); [B1079]= DURUM WHEAT; [C0208]= SEED, SKIN REMOVED, GERM REMOVED (ENDOSPERM); [E0134]= SEMISOLID WITH SOLID PIECES; [F0023]= HEAT-TREATED, MULTIPLE COMPONENTS, DIFFERENT DEGREES OF TREATMENT; [G0015]= BOILED AND DRAINED; [H0180]= FOOD ADDED; [H0212]= VEGETABLE ADDED; [H0341]= OLIVE OIL ADDED; [J0131]= PRESERVED BY CHILLING; [M0124]= PLAS…	[H0212] is referred to green beans and potatoes; [H0341] is referred to extra virgin olive oil; [H0180] is referred to Pesto (sunflower seed oil, basil, Grana Padano PDO); [M0124] is referred to a plastic tray -type 05- and a plastic film -type 07- as sealing element.
6	[A0866]= PREPARED SALAD (EUROFIR); [A0172]= PREPARED FOOD PRODUCT (US CFR); [B1140]= FRUIT-PRODUCING PLANT; [C0167]= FRUIT; [E0104]= WHOLE AND PIECES; [F0003]= NOT HEAT-TREATED; [G0003]= COOKING METHOD NOT APPLICABLE; [J0131]= PRESERVED BY CHILLING; [M0124]= PLASTIC TRAY OR PAN, PLASTIC COVER OR WRAPPING; [M0430]= POLYETHYLENE TEREPHTHALATE (PET) CONTAINER; [P0024]= HUMAN CONSUMER, NO AGE SPECIFI…	[B1140] is referred to pineapple, apple, kiwi and seedless grapes; [C0167] is referred to pineapple, kiwi and seedless grapes without peel and apple with peel.
7	[A0828]= VEGETABLE DISH (EUROFIR); [A0172]= PREPARED FOOD PRODUCT (US CFR); [B1458]= EGGPLANT; [C0140]= FRUIT, PEEL PRESENT, CORE, PIT OR SEED PRESENT; [E0137]= SLICED; [F0014]= FULLY HEAT-TREATED; [G0006]= BROILED OR GRILLED; [J0131]= PRESERVED BY CHILLING; [M0124]= PLASTIC TRAY OR PAN, PLASTIC COVER OR WRAPPING; [P0024]= HUMAN CONSUMER, NO AGE SPECIFICATION.	[M0124] is referred to a plastic tray -type 05- and a plastic film -type 07- as sealing element.
8	[A0828]= VEGETABLE DISH (EUROFIR); [A0172]= PREPARED FOOD PRODUCT (US CFR); [B1227]= CARROT; [C0240]= ROOT, TUBER OR BULB, WITHOUT PEEL; [E0137]= SLICED; [F0014]= FULLY HEAT-TREATED; [G0021]= COOKED IN STEAM; [H0367]= SALT ADDED; [J0131]= PRESERVED BY CHILLING; [J0174]= PRESERVED BY STORAGE IN VACUUM; [M0166]= PLASTIC BAG OR POUCH; [P0024]= HUMAN CONSUMER, NO AGE SPECIFICATION.	[C0240] is specifically referred to root without peel; [M0166] is referred to the plastic bag -type 07- for vacuum.
9	[A0828]= VEGETABLE DISH (EUROFIR); [A0172]= PREPARED FOOD PRODUCT (US CFR); [B1552]= CHICORY; [C0200]= LEAF; [E0152]= DIVIDED INTO PIECES; [F0014]= FULLY HEAT-TREATED; [G0015]= BOILED AND DRAINED; [G0027]= SAUTEED; [H0151]= SPICE OR HERB ADDED; [H0212]= VEGETABLE ADDED; [H0341]= OLIVE OIL ADDED; [H0347]= SAFFLOWER OR SUNFLOWER OIL ADDED; [H0367]= SALT ADDED; [J0131]= PRESERVED BY CHILLING; [M0124…	[H0341] is referred to extra virgin olive oil; [H0151] is referred to chili pepper; [H0212] is referred to garlic; [M0124] is referred to a plastic tray -type 05- and a plastic film -type 07- as sealing element.
10	[A0822]= SAVOURY CEREAL DISH (EUROFIR); [A0106]= PREPARED GRAIN OR STARCH PRODUCT (US CFR); [B2917]= SPELT; [C0134]= SEED, SKIN REMOVED; [E0104]= WHOLE AND PIECES; [F0023]= HEAT-TREATED, MULTIPLE COMPONENTS, DIFFERENT DEGREES OF TREATMENT; [G0015]= BOILED AND DRAINED; [H0212]= VEGETABLE ADDED; [H0347]= SAFFLOWER OR SUNFLOWER OIL ADDED; [H0350]= TOMATO ADDED; [H0367]= SALT ADDED; [J0131]= PRESERVE…	[H0212] is referred to black olive and caper; [H0350] is referred to re-hydrated tomato; [M0124] is referred to the plastic tray -type-05- and a plastic film -type 07- as sealing element.
11	[A0866]= PREPARED SALAD (EUROFIR); [A0208]= SALAD (US CFR); [B1566]= LEAFY VEGETABLE; [C0200]= LEAF; [E0104]= WHOLE AND PIECES; [F0003]= NOT HEAT-TREATED; [G0003]= COOKING METHOD NOT APPLICABLE; [H0143]= CHEESE ADDED; [H0333]= SEED ADDED; [H0350]= TOMATO ADDED; [J0131]= PRESERVED BY CHILLING; [M0124]= PLASTIC TRAY OR PAN, PLASTIC COVER OR WRAPPING; [M0430]= POLYETHYLENE TEREPHTHALATE (PET) CONTAI…	[B1566] is referred to broadleaved endive and rocket; [H0143] is referred to Grana Padano PDO; [H0333] is referred to walnuts; [H0350] is referred to ciliegino tomato. As dressing kit -extra virgin oilve oil, balsamic vinegar of Modena PGI and salt- are present.
12	[A0828]= VEGETABLE DISH (EUROFIR); [A0172]= PREPARED FOOD PRODUCT (US CFR); [B1458]= EGGPLANT; [C0140]= FRUIT, PEEL PRESENT, CORE, PIT OR SEED PRESENT; [E0137]= SLICED; [F0014]= FULLY HEAT-TREATED; [G0005]= BAKED OR ROASTED; [H0152]= GRAIN ADDED; [H0188]= BREADED OR BATTER-COATED; [H0143]= CHEESE ADDED; [H0341]= OLIVE OIL ADDED; [H0347]= SAFFLOWER OR SUNFLOWER OIL ADDED; [H0212]= VEGETABLE ADDED;…	[G0005] is referred to baking; [H0152] is referred to corn flour; [H0188] is referred to breadcrumbs; [H0143] is referred to Grana Padano PDO; [H0341] is referred to extra virgin olive oil; [H0212] is referred to garlic; [H0160] is referred to white wine; [M0124] is referred to a plastic tray -type 05- and a plastic film -type 07- as sealing element.
13	[A1204]= PASTA DISH (EUROFIR); [A0220]= PASTA DISH (US CFR); [B1079]= DURUM WHEAT; [C0208]= SEED, SKIN REMOVED, GERM REMOVED (ENDOSPERM); [E0134]= SEMISOLID WITH SOLID PIECES; [F0023]= HEAT-TREATED, MULTIPLE COMPONENTS, DIFFERENT DEGREES OF TREATMENT; [G0015]= BOILED AND DRAINED; [G0027]= SAUTEED; [H0151]= SPICE OR HERB ADDED; [H0212]= VEGETABLE ADDED; [H0347]= SAFFLOWER OR SUNFLOWER OIL ADDED; […	[H0212] is referred to broccoli, celery, carrots; [H0341] is referred to extra virgin olive oil; [H0759] is referred to pork sausage; [M0124] is referred to a plastic tray -type 05- and a plastic film -type 07- as sealing element.
14	[A0828]= VEGETABLE DISH (EUROFIR); [A0180]= SOUP, THICK (US CFR); [B1579]= VEGETABLE-PRODUCING PLANT; [C0174]= PART OF PLANT; [E0135]= SEMILIQUID WITH SMOOTH CONSISTENCY; [F0014]= FULLY HEAT-TREATED; [G0020]= SIMMERED, POACHED OR STEWED; [H0341]= OLIVE OIL ADDED; [H0367]= SALT ADDED; [J0131]= PRESERVED BY CHILLING; [M0124]= PLASTIC TRAY OR PAN, PLASTIC COVER OR WRAPPING; [P0024]= HUMAN CONSUMER, …	[B1579] is referred to varying proportional quantities of carrots, courgettes, celery, peas, potatoes, savoy cabbage, spinach, onions, leeks; [C0174] is general because, for example, carrots are roots, courgettes are fruits, savoy cabbage and spinach are leaves, celery are leaves, onions are bulbs, peas are seed, potatoes are tuber and leeks are stem; [H0341] is referred to extra virgin olive oil…
15	[A0828]= VEGETABLE DISH (EUROFIR); [A0172]= PREPARED FOOD PRODUCT (US CFR); [B1338]= PEA; [C0155]= SEED; [E0104]= WHOLE AND PIECES; [F0014]= FULLY HEAT-TREATED; [G0027]= SAUTEED; [H0759]= MEAT PRODUCT ADDED; [H0341]= OLIVE OIL ADDED; [H0347]= SAFFLOWER OR SUNFLOWER OIL ADDED; [H0151]= SPICE OR HERB ADDED; [H0367]= SALT ADDED; [J0131]= PRESERVED BY CHILLING; [M0124]= PLASTIC TRAY OR PAN, PLASTIC C…	[H0759] is referred to speck; [H0341] is referred to extra virgin olive oil; [M0124] is referred to a plastic tray -type 05- and a plastic film -type 07- as sealing element.
16	[A0804]= SEAFOOD DISH (EUROFIR); [A0172]= PREPARED FOOD PRODUCT (US CFR); [B1514]= OCTOPUS; [C0103]= MEAT PART; [E0137]= SLICED; [F0003]= NOT HEAT-TREATED; [G0003]= COOKING METHOD NOT APPLICABLE; [H0347]= SAFFLOWER OR SUNFLOWER OIL ADDED; [H0396]= MARINADED; [H0367]= SALT ADDED; [H0348]= PARSLEY ADDED; [H0151]= SPICE OR HERB ADDED; [J0131]= PRESERVED BY CHILLING; [M0124]= PLASTIC TRAY OR PAN, PLA…	[H0396] is marinaded with wine vinegar; [H0151] is referred to chili pepper.
17	[A0828]= VEGETABLE DISH (EUROFIR); [A0172]= PREPARED FOOD PRODUCT (US CFR); [B1420]= SPINACH; [C0200]= LEAF; [E0152]= DIVIDED INTO PIECES; [F0014]= FULLY HEAT-TREATED; [G0015]= BOILED AND DRAINED; [H0367]= SALT ADDED; [J0131]= PRESERVED BY CHILLING; [M0124]= PLASTIC TRAY OR PAN, PLASTIC COVER OR WRAPPING; [P0024]= HUMAN CONSUMER, NO AGE SPECIFICATION.	[M0124] is referred to a plastic tray -type 05- and a plastic film -type 07- as sealing element.
18	[A0828]= VEGETABLE DISH (EUROFIR); [A0172]= PREPARED FOOD PRODUCT (US CFR); [B1579]= VEGETABLE-PRODUCING PLANT; [C0174]= PART OF PLANT; [E0104]= WHOLE AND PIECES; [F0014]= FULLY HEAT-TREATED; [G0015]= BOILED AND DRAINED; [H0341]= OLIVE OIL ADDED; [H0347]= SAFFLOWER OR SUNFLOWER OIL ADDED; [H0348]= PARSLEY ADDED; [H0367]= SALT ADDED; [J0131]= PRESERVED BY CHILLING; [M0124]= PLASTIC TRAY OR PAN, PL…	[B1579] is refferd to green beans, baby carrots, potatoes in in equal quantities; [C0174] is referred to fruit for green beans, root for baby carrots and tuber for potatos; [H0341] is referred to extra virgin olive oil; [M0124] is referred to a plastic tray -type 05- and a plastic film -type 07- as sealing element.
19	[A0865]= SOUP (EUROFIR); [A0243]= SOUP, THIN (US CFR); [B1579]= VEGETABLE-PRODUCING PLANT; [C0174]= PART OF PLANT; [E0149]= LIQUID, LOW VISCOSITY, WITH SOLID PIECES; [F0023]= HEAT-TREATED, MULTIPLE COMPONENTS, DIFFERENT DEGREES OF TREATMENT; [G0020]= SIMMERED, POACHED OR STEWED; [H0148]= WATER ADDED; [H0180]= FOOD ADDED; [H0151]= SPICE OR HERB ADDED; [H0323]= BARLEY ADDED; [H0152]= GRAIN ADDED; […	[B1579] is referred to courgettes, carrots, leeks, celery; [C0174] is referred to fruit for courgettes, root for carrot and stem for leek and celery; [H0152] is referred to spelt; [H0180] is referred to borlotti beans; [H0350] is referred to tomato puree; [M0124] is referred to the plastic tray -type-05- and a plastic film -type 07- as sealing element.
20	[A0828]= VEGETABLE DISH (EUROFIR); [A0172]= PREPARED FOOD PRODUCT (US CFR); [B2632]= CONE PEPPER; [C0139]= FRUIT, PEEL PRESENT, CORE, PIT OR SEED REMOVED; [E0152]= DIVIDED INTO PIECES; [F0014]= FULLY HEAT-TREATED; [G0006]= BROILED OR GRILLED; [J0131]= PRESERVED BY CHILLING; [J0174]= PRESERVED BY STORAGE IN VACUUM; [M0166]= PLASTIC BAG OR POUCH; [P0024]= HUMAN CONSUMER, NO AGE SPECIFICATION.	[M0166] is referred to the plastic bag -type 07- for vacuum.
21	[A0828]= VEGETABLE DISH (EUROFIR); [A0172]= PREPARED FOOD PRODUCT (US CFR); [B1466]= ARTICHOKE; [C0151]= HEAD (PLANT); [E0152]= DIVIDED INTO PIECES; [F0014]= FULLY HEAT-TREATED; [G0006]= BROILED OR GRILLED; [J0131]= PRESERVED BY CHILLING; [J0174]= PRESERVED BY STORAGE IN VACUUM; [M0166]= PLASTIC BAG OR POUCH; [P0024]= HUMAN CONSUMER, NO AGE SPECIFICATION.	[M0166] is referred to the plastic bag -type 07- for vacuum.
22	[A0828]= VEGETABLE DISH (EUROFIR); [A0172]= PREPARED FOOD PRODUCT (US CFR); [B1456]= PUMPKIN; [C0229]= FRUIT, PEEL REMOVED, CORE, PIT OR SEED REMOVED; [E0152]= DIVIDED INTO PIECES; [F0014]= FULLY HEAT-TREATED; [G0015]= BOILED AND DRAINED; [J0131]= PRESERVED BY CHILLING; [J0174]= PRESERVED BY STORAGE IN VACUUM; [M0166]= PLASTIC BAG OR POUCH; [P0024]= HUMAN CONSUMER, NO AGE SPECIFICATION.	[M0166] is referred to the plastic bag -type 07- for vacuum.
23	[A0841]= JUICE OR NECTAR (EUROFIR); [A0196]= FRUIT NECTAR (US CFR); [B1339]= ORANGE; [C0229]= FRUIT, PEEL REMOVED, CORE, PIT OR SEED REMOVED; [E0121]= LIQUID, HIGH VISCOSITY, WITH SMALL PARTICLES; [F0003]= NOT HEAT-TREATED; [G0003]= COOKING METHOD NOT APPLICABLE; [H0212]= VEGETABLE ADDED; [H0147]= FRUIT ADDED; [J0131]= PRESERVED BY CHILLING; [M0214]= BOTTLE; [M0237]= PLASTIC SCREW CAP OR LID; [P0…	This product is fruit smoothie; [B1339] is referred to blond orange; [H0212] is referred to carrots; [H0147] is referred to grape, apple, banana and lemon (all mixed with orange); [M0214] is referred to the plastic bottle -type PET-1-; [M0237] is referred to the plastic cap -type HDPE-2-.
24	[A0804]= SEAFOOD DISH (EUROFIR); [A0172]= PREPARED FOOD PRODUCT (US CFR); [B1587]= ATLANTIC SALMON; [C0103]= MEAT PART; [E0137]= SLICED; [F0001]= EXTENT OF HEAT TREATMENT NOT KNOWN; [G0003]= COOKING METHOD NOT APPLICABLE; [H0172]= SMOKED OR SMOKE-FLAVORED; [H0396]= MARINADED; [H0347]= SAFFLOWER OR SUNFLOWER OIL ADDED; [H0362]= FRUIT JUICE ADDED; [H0367]= SALT ADDED; [H0348]= PARSLEY ADDED; [H0151…	[H0396] is marinaded with wine vinegar; [H0362] is referred to lemon juice; [H0151] is referred to both chili pepper and black pepper.
25	[A0866]= PREPARED SALAD (EUROFIR); [A0208]= SALAD (US CFR); [B1566]= LEAFY VEGETABLE; [C0200]= LEAF; [E0104]= WHOLE AND PIECES; [F0003]= NOT HEAT-TREATED; [G0003]= COOKING METHOD NOT APPLICABLE; [H0212]= VEGETABLE ADDED; [H0320]= CORN ADDED; [H0143]= CHEESE ADDED; [J0131]= PRESERVED BY CHILLING; [M0124]= PLASTIC TRAY OR PAN, PLASTIC COVER OR WRAPPING; [P0024]= HUMAN CONSUMER, NO AGE SPECIFICATION.	[B1566] is referred to round red radicchio and lamb's lettuce; [H0212] is referred to pitted green olives; [M0124] is referred to a plastic tray and a plastic film as sealing element. As dressing kit -extra virgin oilve oil, balsamic vinegar of Modena PGI and iodised salt- are present.
26	[A0828]= VEGETABLE DISH (EUROFIR); [A0172]= PREPARED FOOD PRODUCT (US CFR); [B2940]= RED BEET; [C0240]= ROOT, TUBER OR BULB, WITHOUT PEEL; [E0131]= WHOLE; [F0014]= FULLY HEAT-TREATED; [G0021]= COOKED IN STEAM; [J0131]= PRESERVED BY CHILLING; [J0174]= PRESERVED BY STORAGE IN VACUUM; [M0166]= PLASTIC BAG OR POUCH; [P0024]= HUMAN CONSUMER, NO AGE SPECIFICATION.	[C0240] is specifically referred to root without peel; [M0166] is referred to the plastic bag for vacuum.
27	[A1203]= SANDWICH (EUROFIR); [A0218]= SANDWICH (US CFR); [B1421]= SOFT WHEAT; [C0208]= SEED, SKIN REMOVED, GERM REMOVED (ENDOSPERM); [E0151]= SOLID; [F0003]= NOT HEAT-TREATED; [G0003]= COOKING METHOD NOT APPLICABLE; [H0153]= SEAFOOD ADDED; [H0117]= FLAVORING OR TASTE INGREDIENT ADDED; [H0207]= FILLED OR STUFFED; [H0362]= FRUIT JUICE ADDED; [H0367]= SALT ADDED; [J0131]= PRESERVED BY CHILLING; [M01…	[H0153] is referred to tuna; [H0117] is referred to mayonnaise and mustard; [H0362] is referred to lemon juice; [M0124] is referred to a plastic tray and plastic film as a sealing element both made of type 07 plastic.
28	[A0830]= POTATO DISH (EUROFIR); [A0106]= PREPARED GRAIN OR STARCH PRODUCT (US CFR); [B1218]= POTATO; [C0240]= ROOT, TUBER OR BULB, WITHOUT PEEL; [E0131]= WHOLE; [F0014]= FULLY HEAT-TREATED; [G0021]= COOKED IN STEAM; [J0131]= PRESERVED BY CHILLING; [J0174]= PRESERVED BY STORAGE IN VACUUM; [M0166]= PLASTIC BAG OR POUCH; [P0024]= HUMAN CONSUMER, NO AGE SPECIFICATION.	[C0240] is specifically referred to tuber without peel; [M0166] is referred to the plastic bag -type 07- for vacuum.
29	[A0822]= SAVOURY CEREAL DISH (EUROFIR); [A0106]= PREPARED GRAIN OR STARCH PRODUCT (US CFR); [B1448]= SORGHUM; [C0155]= SEED; [E0104]= WHOLE AND PIECES; [F0014]= FULLY HEAT-TREATED; [G0021]= COOKED IN STEAM; [H0180]= FOOD ADDED; [H0321]= RICE ADDED; [H0333]= SEED ADDED; [H0341]= OLIVE OIL ADDED; [H0367]= SALT ADDED; [J0004]= PRESERVED BY OTHER METHOD; [M0166]= PLASTIC BAG OR POUCH; [P0024]= HUMAN …	[H0180] is referred to chickpeas; [H0333] is referred to pumpkin seeds; [H0321] is referred to brown rice; [H0341] is referred to extra virgin olive oil; [J0004] is referred to storage in a cool, dry place and describes a shelf-stable product (ambient); [M0166] is referred to the plastic pouch -type-07-.
30	[A0861]= PREPARED FOOD PRODUCT (EUROFIR); [A0172]= PREPARED FOOD PRODUCT (US CFR); [B2027]= QUINOA; [C0155]= SEED; [E0104]= WHOLE AND PIECES; [F0014]= FULLY HEAT-TREATED; [G0021]= COOKED IN STEAM; [H0180]= FOOD ADDED; [H0212]= VEGETABLE ADDED; [H0320]= CORN ADDED; [H0341]= OLIVE OIL ADDED; [H0367]= SALT ADDED; [J0004]= PRESERVED BY OTHER METHOD; [M0166]= PLASTIC BAG OR POUCH; [P0024]= HUMAN CONSU…	[B2027] is referred to both types of quinoa, red and white; [H0180] is referred to green peas; [H0212] is referred to carrots; [H0341] is referred to extra virgin oilve oil; [J0004] is referred to storage in a cool, dry place and describes a shelf-stable product (ambient); [M0166] is referred to the plastic pouch -type-07-.
31	[A0822]= SAVOURY CEREAL DISH (EUROFIR); [A0106]= PREPARED GRAIN OR STARCH PRODUCT (US CFR); [B1047]= GRAIN OR SEED-PRODUCING PLANT; [C0134]= SEED, SKIN REMOVED; [E0104]= WHOLE AND PIECES; [F0014]= FULLY HEAT-TREATED; [G0021]= COOKED IN STEAM; [H0180]= FOOD ADDED; [H0341]= OLIVE OIL ADDED; [H0367]= SALT ADDED; [J0004]= PRESERVED BY OTHER METHOD; [M0166]= PLASTIC BAG OR POUCH; [P0024]= HUMAN CONSUM…	[B1047] is referred to long rice, durum wheat, red quinoa, white quinoa, wild rice, red rice and bulgur; [H0180] is referred to lentils; [H0341] is referred to extra virgin olive oil; [J0004] is referred to storage in a cool, dry place and describes a shelf-stable product (ambient); [M0166] is referred to the plastc pouch -type-07-.
32	[A0861]= PREPARED FOOD PRODUCT (EUROFIR); [A0172]= PREPARED FOOD PRODUCT (US CFR); [B1405]= BUCKWHEAT; [C0155]= SEED; [E0104]= WHOLE AND PIECES; [F0014]= FULLY HEAT-TREATED; [G0021]= COOKED IN STEAM; [H1080]= FOOD ADDED; [H0341]= OLIVE OIL ADDED; [H0367]= SALT ADDED; [J0004]= PRESERVED BY OTHER METHOD; [M0166]= PLASTIC BAG OR POUCH; [P0024]= HUMAN CONSUMER, NO AGE SPECIFICATION.	[H0180] is referred to red quinoa and chia seed; [H0341] is referred to extra virgin olive oil; [J0004] is referred to storage in a cool, dry place and describes a shelf-stable product (ambient); [M0166] is referred to the plastic pouch -type-07-.
33	[A0832]= PULSE DISH (EUROFIR); [A0172]= PREPARED FOOD PRODUCT (US CFR); [B1268]= LENTIL; [C0155]= SEED; [E0104]= WHOLE AND PIECES; [F0014]= FULLY HEAT-TREATED; [G0020]= SIMMERED, POACHED OR STEWED; [H0341]= OLIVE OIL ADDED; [H0212]= VEGETABLE ADDED; [H0151]= SPICE OR HERB ADDED; [H0160]= ALCOHOLATED; [H0349]= ONION ADDED; [H0367]= SALT ADDED; [J0131]= PRESERVED BY CHILLING; [M0124]= PLASTIC TRAY …	[H0341] is referred to extra virgin olive oil; [H0212] is referred to carrots, celery, and garlic; [H0160] is referred to wine added maybe during the cooking; [H0151] is referred to sage, rosmarine, black pepper; [M0124] is referred to Mater-Bi tray and plastic PLA film as sealing element.
34	[A0866]= PREPARED SALAD (EUROFIR); [A0172]= PREPARED FOOD PRODUCT (US CFR); [B1140]= FRUIT-PRODUCING PLANT; [C0167]= FRUIT; [E0152]= DIVIDED INTO PIECES; [F0003]= NOT HEAT-TREATED; [G0003]= COOKING METHOD NOT APPLICABLE; [J0131]= PRESERVED BY CHILLING; [M0124]= PLASTIC TRAY OR PAN, PLASTIC COVER OR WRAPPING; [M0430]= POLYETHYLENE TEREPHTHALATE (PET) CONTAINER; [P0024]= HUMAN CONSUMER, NO AGE SPEC…	[B1140] is referred to mix fruit (fruit salad): pineapple, mango and golden apple; [C0167] is referred to pineapple and mango without peel and apple with peel.
35	[A0834]= PROCESSED FRUIT PRODUCT (EUROFIR); [A0196]= FRUIT NECTAR (US CFR); [B1140]= FRUIT-PRODUCING PLANT; [C0167]= FRUIT; [E0135]= SEMILIQUID WITH SMOOTH CONSISTENCY; [F0003]= NOT HEAT-TREATED; [G0003]= COOKING METHOD NOT APPLICABLE; [J0131]= PRESERVED BY CHILLING; [J0160]= STERILIZED BY ULTRA HIGH PRESSURE; [M0124]= PLASTIC TRAY OR PAN, PLASTIC COVER OR WRAPPING; [P0024]= HUMAN CONSUMER, NO AG…	[B1140] is referred to mix fruits -strawberry, banana and apple; [M0124] is referred to platic tray and a plastic film as sealing element.
36	[A0828]= VEGETABLE DISH (EUROFIR); [A0172]= PREPARED FOOD PRODUCT (US CFR); [B1175]= CHARD; [C0200]= LEAF; [E0152]= DIVIDED INTO PIECES; [F0014]= FULLY HEAT-TREATED; [G0014]= BOILED; [H0367]= SALT ADDED; [J0131]= PRESERVED BY CHILLING; [M0124]= PLASTIC TRAY OR PAN, PLASTIC COVER OR WRAPPING; [P0024]= HUMAN CONSUMER, NO AGE SPECIFICATION.
37	[A0804]= SEAFOOD DISH (EUROFIR); [A0172]= PREPARED FOOD PRODUCT (US CFR); [B3837]= EUROPEAN ANCHOVY; [C0105]= WHOLE ANIMAL, WITH SKIN, FEATHERS OR SCALES, EVISCERATED; [E0131]= WHOLE; [F0003]= NOT HEAT-TREATED; [G0003]= COOKING METHOD NOT APPLICABLE; [H0396]= MARINADED; [H0347]= SAFFLOWER OR SUNFLOWER OIL ADDED; [H0367]= SALT ADDED; [H0348]= PARSLEY ADDED; [H0151]= SPICE OR HERB ADDED; [J0131]= P…	[H0396] is marinaded with wine vinegar; [H0151] is referred to chilli pepper.
38	[A0799]= MEAT DISH (EUROFIR); [A0172]= PREPARED FOOD PRODUCT (US CFR); [B1457]= CHICKEN; [C0268]= SKELETAL MEAT PART, WITHOUT BONE, WITHOUT SKIN; [E0137]= SLICED; [F0014]= FULLY HEAT-TREATED; [G0006]= BROILED OR GRILLED; [H0347]= SAFFLOWER OR SUNFLOWER OIL ADDED; [H0362]= FRUIT JUICE ADDED; [H0151]= SPICE OR HERB ADDED; [H0367]= SALT ADDED; [J0131]= PRESERVED BY CHILLING; [M0124]= PLASTIC TRAY OR…	[H0362] is referred to lemon juice; [H0151] is referred to rosemary and garlic; [H0367] is referred to iodised salt.
39	[A0804]= SEAFOOD DISH (EUROFIR); [A0172]= PREPARED FOOD PRODUCT (US CFR); [B1427]= SWORDFISH; [C0103]= MEAT PART; [E0137]= SLICED; [F0003]= NOT HEAT-TREATED; [G0003]= COOKING METHOD NOT APPLICABLE; [H0396]= MARINADED; [H0347]= SAFFLOWER OR SUNFLOWER OIL ADDED; [H0362]= FRUIT JUICE ADDED; [H0367]= SALT ADDED; [H0151]= SPICE OR HERB ADDED; [J0131]= PRESERVED BY CHILLING; [M0124]= PLASTIC TRAY OR PA…	[H0396] is marinaded with wine vinegar; [H0362] is referred to lemon juice; [H0151] is referred to black pepper.
40	[A0828]= VEGETABLE DISH (EUROFIR); [A0172]= PREPARED FOOD PRODUCT (US CFR); [B1579]= VEGETABLE-PRODUCING PLANT; [C0174]= PART OF PLANT; [E0104]= WHOLE AND PIECES; [F0014]= FULLY HEAT-TREATED; [G0021]= COOKED IN STEAM; [J0131]= PRESERVED BY CHILLING; [J0174]= PRESERVED BY STORAGE IN VACUUM; [M0166]= PLASTIC BAG OR POUCH; [P0024]= HUMAN CONSUMER, NO AGE SPECIFICATION.	[B1579] is referred to baby carrots and peas in variable portions; [C0174] is referred to root for baby carrots and seeds for green peas; [M0166] is referred to the plastic bag for vacuum.
41	[A0830]= POTATO DISH (EUROFIR); [A0106]= PREPARED GRAIN OR STARCH PRODUCT (US CFR); [B1218]= POTATO; [C0240]= ROOT, TUBER OR BULB, WITHOUT PEEL; [E0131]= WHOLE; [F0014]= FULLY HEAT-TREATED; [G0005]= BAKED OR ROASTED; [H0347]= SAFFLOWER OR SUNFLOWER OIL ADDED; [H0367]= SALT ADDED; [H0151]= SPICE OR HERB ADDED; [J0131]= PRESERVED BY CHILLING; [M0124]= PLASTIC TRAY OR PAN, PLASTIC COVER OR WRAPPING;…	[C0240] is specifically referred to root without peel; [G0005] is referred to baking; [H0151] is referred to rosemary; [H0367] is referred to iodised salt.
42	[A0828]= VEGETABLE DISH (EUROFIR); [A0172]= PREPARED FOOD PRODUCT (US CFR); [B1300]= ONION; [C0290]= BULB; [E0131]= WHOLE; [F0014]= FULLY HEAT-TREATED; [G0005]= BAKED OR ROASTED; [H0347]= SAFFLOWER OR SUNFLOWER OIL ADDED; [H0200]= ACIDIFIED; [H0136]= SUGAR OR SUGAR SYRUP ADDED; [H0367]= SALT ADDED; [J0131]= PRESERVED BY CHILLING; [M0124]= PLASTIC TRAY OR PAN, PLASTIC COVER OR WRAPPING; [P0024]= H…	[B1300] is referred to borrettana onion; [G0005] is referred to baking; [H0200] is acidified with white wine vinegar; [H0136] is referred to white sugar; [H0367] is referred to iodised salt.
43	[A0828]= VEGETABLE DISH (EUROFIR); [A0172]= PREPARED FOOD PRODUCT (US CFR); [B1579]= VEGETABLE-PRODUCING PLANT; [C0174]= PART OF PLANT; [C0151]= HEAD (PLANT); [E0104]= WHOLE AND PIECES; [F0014]= FULLY HEAT-TREATED; [G0021]= COOKED IN STEAM; [J0131]= PRESERVED BY CHILLING; [M0124]= PLASTIC TRAY OR PAN, PLASTIC COVER OR WRAPPING; [P0024]= HUMAN CONSUMER, NO AGE SPECIFICATION.	[B1579] is referred to a vegetable mix in variable portions composed by cabbage, broccoli and carrots; [C0174] is referred to roots for carrots and heads for broccoli and cabbages.
44	[A1203]= SANDWICH (EUROFIR); [A0218]= SANDWICH (US CFR); [B1421]= SOFT WHEAT; [C0208]= SEED, SKIN REMOVED, GERM REMOVED (ENDOSPERM); [E0151]= SOLID; [F0003]= NOT HEAT-TREATED; [G0003]= COOKING METHOD NOT APPLICABLE; [H0765]= HAM ADDED; [H0143]= CHEESE ADDED; [H0207]= FILLED OR STUFFED; [J0131]= PRESERVED BY CHILLING; [M0166]= PLASTIC BAG OR POUCH; [P0024]= HUMAN CONSUMER, NO AGE SPECIFICATION.	[H0765] is referred to cooked ham.
45	[A1203]= SANDWICH (EUROFIR); [A0218]= SANDWICH (US CFR); [B1421]= SOFT WHEAT; [C0208]= SEED, SKIN REMOVED, GERM REMOVED (ENDOSPERM); [E0151]= SOLID; [F0003]= NOT HEAT-TREATED; [G0003]= COOKING METHOD NOT APPLICABLE; [H0117]= FLAVORING OR TASTE INGREDIENT ADDED; [H0153]= SEAFOOD ADDED; [H0207]= FILLED OR STUFFED; [J0131]= PRESERVED BY CHILLING; [M0124]= PLASTIC TRAY OR PAN, PLASTIC COVER OR WRAPPI…	[H0153] is referred to smoked salmon; [H0117] is referred to mayonnaise; [M0124] is referred to the plastic type-07 tray and a plastic film as sealing element.
46	[A0799]= MEAT DISH (EUROFIR); [A0172]= PREPARED FOOD PRODUCT (US CFR); [B1457]= CHICKEN; [C0268]= SKELETAL MEAT PART, WITHOUT BONE, WITHOUT SKIN; [E0137]= SLICED; [F0014]= FULLY HEAT-TREATED; [G0029]= DEEP-FRIED; [H0186]= EGG ADDED; [H0188]= BREADED OR BATTER-COATED; [H0152]= GRAIN ADDED; [H0184]= MILK ADDED; [H0143]= CHEESE ADDED; [H0347]= SAFFLOWER OR SUNFLOWER OIL ADDED; [H0367]= SALT ADDED; […	[H0188] is referred to breadcrumb; [H0152] is referred to type 00 wheat flour added; [H0153] is referred to Grana Padano PDO added; [M0124] is referred to a plastic tray -type 05- and a plastic film -type 07- as sealing element.
47	[A1203]= SANDWICH (EUROFIR); [A0218]= SANDWICH (US CFR); [B1421]= SOFT WHEAT; [C0208]= SEED, SKIN REMOVED, GERM REMOVED (ENDOSPERM); [E0151]= SOLID; [F0003]= NOT HEAT-TREATED; [G0003]= COOKING METHOD NOT APPLICABLE; [H0207]= FILLED OR STUFFED; [H0765]= HAM ADDED; [H0143]= CHEESE ADDED; [J0131]= PRESERVED BY CHILLING; [M0124]= PLASTIC TRAY OR PAN, PLASTIC COVER OR WRAPPING; [P0024]= HUMAN CONSUMER…	[C0208] is referred to "00" type flour; [H0765] is referred to cooked pork ham; [H0143] is referred to mozzarella; [M0124] is referred to the plastic tray -type-07-.
48	[A0804]= SEAFOOD DISH (EUROFIR); [A0172]= PREPARED FOOD PRODUCT (US CFR); [B1059]= SHELLFISH OR CRUSTACEAN; [C0103]= MEAT PART; [E0104]= WHOLE AND PIECES; [F0014]= FULLY HEAT-TREATED; [G0021]= COOKED IN STEAM; [J0131]= PRESERVED BY CHILLING; [M0166]= PLASTIC BAG OR POUCH; [P0024]= HUMAN CONSUMER, NO AGE SPECIFICATION.	[B1059] is referred to both categories and includes octopus, cuttlefish (molluscs) and prawn (crustacean); [M0166] is referred to the plastic bag -type 03-.
49	[A0828]= VEGETABLE DISH (EUROFIR); [A0172]= PREPARED FOOD PRODUCT (US CFR); [B1466]= ARTICHOKE; [C0162]= HEART (PLANT); [E0152]= DIVIDED INTO PIECES; [F0014]= FULLY HEAT-TREATED; [G0029]= DEEP-FRIED; [H0188]= BREADED OR BATTER-COATED; [H0186]= EGG ADDED; [H0152]= GRAIN ADDED; [H0148]= WATER ADDED; [H0347]= SAFFLOWER OR SUNFLOWER OIL ADDED; [H0367]= SALT ADDED; [J0131]= PRESERVED BY CHILLING; [M01…	[H0188] is referred to batter-coated; [H0152] is referred to to 00-type flour; [H0148] is referred to sparkling water; [M0124] is referred to a plastic tray -type 05- and a plastic film -type 07- as sealing element.
50	[A0799]= MEAT DISH (EUROFIR); [A0172]= PREPARED FOOD PRODUCT (US CFR); [B1236]= TURKEY (POULTRY); [C0268]= SKELETAL MEAT PART, WITHOUT BONE, WITHOUT SKIN; [E0137]= SLICED; [F0014]= FULLY HEAT-TREATED; [G0005]= BAKED OR ROASTED; [H0151]= SPICE OR HERB ADDED; [H0348]= PARSLEY ADDED; [H0367]= SALT ADDED; [J0131]= PRESERVED BY CHILLING; [M0124]= PLASTIC TRAY OR PAN, PLASTIC COVER OR WRAPPING; [M0430]…	[E0137] is referred to meat roll sliced; [G0005] is referred to to baking at low temperatures; [H0151] is referred to rosemary and sage.

## Sheet: Table S3
ID	FoodEx2 (Revision 2) CODE	RECODED / interpreted	REMARKS
1	A042F#F28.A07KP$F04.A00LE$F04.A00LN$F04.A00HY$F04.A01BQ$F18.A0F2D$F19.A16RP$F19.A07PR	Greek salad, PROCESS = Chilling, INGREDIENT = Escaroles, INGREDIENT = Roman rocket, INGREDIENT = Cherry tomatoes, INGREDIENT = Table olives ready for consumption, PACKAGING-FORMAT = Tray, PACKAGING-MATERIAL = Polyethylene Terephthalate (PET, PETE), PACKAGING-MATERIAL = Plastic	The INGREDIENT indicated as Table olives ready for consumption are green and black pitted olives. The PACKAGING-MATERIAL indicated as Polyethylene Terephthalate (PET, PETE) is referred to the Tray. The PACKAGING-MATERIAL indicated as Plastic is referred to the tray's sealing film. As dressing kit extra-virgin olive oil, balsamic vinegar of Modena PGI and salt are present.
2	A042C#F28.A07KP$F04.A00LE$F04.A00LG$F04.A00LN$F04.A00KP$F04.A00QH$F18.A07NK$F18.A0F2D$F19.A16RP$F19.A16RX	Mixed green salad, PROCESS = Chilling, INGREDIENT = Escaroles, INGREDIENT = Radicchio, INGREDIENT = Roman rocket, INGREDIENT = Sweet corn, INGREDIENT = Carrots, PACKAGING-FORMAT = Bag, sack or pouch, PACKAGING-FORMAT = Tray, PACKAGING-MATERIAL = Polyethylene Terephthalate (PET, PETE), PACKAGING-MATERIAL = Polypropylene (PP)	The PACKAGING-MATERIAL indicated as Polyethylene Terephthalate (PET, PETE) is referred to the Bag, sack or pouch. The PACKAGING-MATERIAL indicated as Polypropylene (PP) is referred to Tray. The Bag, sack or pouch contains the Tray.
3	A03ZB#F28.A07KP$F04.A004Y$F04.A023K$F04.A044X$F18.A0F2D$F19.A07PR	Sandwich with processed meat topping/filling, PROCESS = Chilling, INGREDIENT = Wheat bread and rolls, white (refined flour), INGREDIENT = Cooked pork ham, INGREDIENT = Mayonnaise sauce, PACKAGING-FORMAT = Tray, PACKAGING-MATERIAL = Plastic	The PACKAGING-MATERIAL indicated as Plastic is referred to a plastic Tray (type 07) and a plastic film as a closing element.
4	A03XX#F28.A07KP$F28.A07GS$F28.A07GL$F04.A00FN$F04.A00GZ$F04.A00JB$F04.A036Q$F18.A0F2D$F19.A16RX$F19.A07PR	Vegetable based dishes, PROCESS = Chilling, PROCESS = Pan frying / shallow frying, PROCESS = Boiling, INGREDIENT = Broccoli, INGREDIENT = Garlic, INGREDIENT = Chili peppers, INGREDIENT = Olive oil, virgin or extra-virgin, PACKAGING-FORMAT = Tray, PACKAGING-MATERIAL = Polypropylene (PP), PACKAGING-MATERIAL = Plastic	The PROCESS indicated as Boiling is also drained. The INGREDIENT indicated as Olive oil, virgin or extra-virgin is referred to extra-virgin olive oil. The PACKAGING-MATERIAL indicated as Polypropylene (PP) is referred to the Tray. The PACKAGING-MATERIAL indicated as Plastic is referred to to the tray's sealing film (type 07).
5	A040N#F28.A07GL$F28.A07KP$F04.A00PG$F04.A00ZT$F04.A044V$F04.A036Q$F18.A0F2D$F19.A16RX$F19.A07PR	Pasta based dishes, cooked, PROCESS = Boiling, PROCESS = Chilling, INGREDIENT = French beans (with pods), INGREDIENT = Potatoes, INGREDIENT = Pesto, INGREDIENT = Olive oil, virgin or extra-virgin, PACKAGING-FORMAT = Tray, PACKAGING-MATERIAL = Polypropylene (PP), PACKAGING-MATERIAL = Plastic	The PROCESS indicated as Boiling is also drained. The INGREDIENT indicated as Pesto is Pesto (sunflower seed oil, basil, Grana Padano PDO). The INGREDIENT indicated as Olive oil, virgin or extra-virgin is extra-virgin olive oil. The PACKAGING-MATERIAL indicated as Polypropylene (PP) is referred to the Tray. The PACKAGING-MATERIAL indicated as Plastic is referred to to the tray's sealing film (typ…
6	A01QG#F28.A07KP$F04.A01DJ$F04.A01DX$F04.A01JT$F04.A01LP$F18.A0F2D$F19.A16RP	Fruit salad, PROCESS = Chilling, INGREDIENT = Apples, INGREDIENT = Table grapes, INGREDIENT = Kiwi fruits (green, red, yellow), INGREDIENT = Pineapples, PACKAGING-FORMAT = Tray, PACKAGING-MATERIAL = Polyethylene Terephthalate (PET, PETE)	The INGREDIENTindicated as Table grapes is seedless type. The PACKAGING-FORMAT INDICATED as Tray has an integrated lid.
7	A03XX#F28.A07KV$F28.A07KP$F28.A07GZ$F04.A00JD$F18.A0F2D$F19.A16RX$F19.A07PR	Vegetable based dishes, PROCESS = Slicing, PROCESS = Chilling, PROCESS = Broiling/grilling, INGREDIENT = Aubergines, PACKAGING-FORMAT = Tray, PACKAGING-MATERIAL = Polypropylene (PP), PACKAGING-MATERIAL = Plastic	The PROCESS indicated as Broiling/grilling is referred to grilling. The PACKAGING-MATERIAL indicated as Polypropylene (PP) is referred to the Tray. The PACKAGING-MATERIAL indicated as Plastic is referred to to the tray's sealing film (type 07)
8	A03XX#F28.A07KV$F28.A07KP$F28.A07JK$F28.A07GP$F04.A00QH$F18.A07NK$F19.A07PR	Vegetable based dishes, PROCESS = Slicing, PROCESS = Chilling, PROCESS = Vacuum-packing, PROCESS = Steaming, INGREDIENT = Carrots, PACKAGING-FORMAT = Bag, sack or pouch, PACKAGING-MATERIAL = Plastic	The PACKAGING-MATERIAL indicated as Plastic is referred to plastic type 07.
9	A03XX#F28.A07KP$F28.A07GL$F28.A07GS$F04.A00LH$F04.A00GZ$F04.A00JB$F04.A036Q$F18.A0F2D$F19.A16RX$F19.A07PR	Vegetable based dishes, PROCESS = Chilling, PROCESS = Boiling, PROCESS = Pan frying / shallow frying, INGREDIENT = Wild chicories, INGREDIENT = Garlic, INGREDIENT = Chili peppers, INGREDIENT = Olive oil, virgin or extra-virgin, PACKAGING-FORMAT = Tray, PACKAGING-MATERIAL = Polypropylene (PP), PACKAGING-MATERIAL = Plastic	The PROCESS indicated as Boiling is also drained. The INGREDIENT indicated as Olive oil, virgin or extra-virgin is referred to extra-virgin olive oil. The PACKAGING-MATERIAL indicated as Polypropylene (PP) is referred to the Tray. The PACKAGING-MATERIAL indicated as Plastic is referred to to the tray's sealing film (type 07).
10	A18PS#F28.A07KP$F28.A07GL$F04.A001R$F04.A00ZG$F04.A01AM$F04.A01BQ$F04.A037D$F18.A0F2D$F19.A16RX$F19.A07PR	Cereal based dishes (other than pasta and rice), PROCESS = Chilling, PROCESS = Boiling, INGREDIENT = Spelt grain, INGREDIENT = Sun-dried tomatoes, INGREDIENT = Capers buds, INGREDIENT = Table olives ready for consumption, INGREDIENT = Sunflower oil, edible, PACKAGING-FORMAT = Tray, PACKAGING-MATERIAL = Polypropylene (PP), PACKAGING-MATERIAL = Plastic	The PROCESS indicated as Boiling is also drained. The INGREDIENT indicated as Table olives ready for consumption is referred to black olives. The INGREDIENT indicated as Sun-dried tomatoes are are partially rehydrated. The PACKAGING-MATERIAL indicated as Polypropylene (PP) is referred to the Tray. The PACKAGING-MATERIAL indicated as Plastic is referred to to the tray's sealing film (type 07).
11	A042C#F28.A07KP$F04.A00LE$F04.A00LN$F04.A02ZQ$F04.A014R$F04.A00HY$F18.A0F2D$F19.A16RP$F19.A07PR	Mixed green salad, PROCESS = Chilling, INGREDIENT = Escaroles, INGREDIENT = Roman rocket, INGREDIENT = Cheese, grana padano, INGREDIENT = Walnuts, INGREDIENT = Cherry tomatoes, PACKAGING-FORMAT = Tray, PACKAGING-MATERIAL = Polyethylene Terephthalate (PET, PETE), PACKAGING-MATERIAL = Plastic	The PACKAGING-MATERIAL indicated as Polyethylene Terephthalate (PET, PETE) is referred to the Tray. The PACKAGING-MATERIAL indicated as Plastic is referred to the tray's sealing film. As dressing kit extra-virgin oilve oil, balsamic vinegar of Modena PGI and salt are present.
12	A03YF#F28.A07KV$F28.A07KP$F04.A00JD$F04.A007A$F04.A002Q$F04.A036Q$F18.A0F2D$F19.A16RX$F19.A07PR	Vegetables, gratinated, PROCESS = Slicing, PROCESS = Chilling, INGREDIENT = Aubergines, INGREDIENT = Breadcrumbs, INGREDIENT = Maize flour, INGREDIENT = Olive oil, virgin or extra-virgin, PACKAGING-FORMAT = Tray, PACKAGING-MATERIAL = Polypropylene (PP), PACKAGING-MATERIAL = Plastic	The INGREDIENT indicated as Olive oil, virgin or extra-virgin is extra-virgin olive oil. The PACKAGING-MATERIAL indicated as Polypropylene (PP) is referred to the Tray. The PACKAGING-MATERIAL indicated as Plastic is referred to to the tray's sealing film (type 07).
13	A040N#F28.A07GL$F28.A07GS$F.28.A07KP$F04.A00FN$F04.A024H$F04.A036Q$F18.A0F2D$F19.A16RX$F19.A07PR	Pasta based dishes, cooked, PROCESS = Boiling, PROCESS = Pan frying / shallow frying, PROCESS = Chilling, INGREDIENT = Broccoli, INGREDIENT = Italian-style sausage, INGREDIENT = Olive oil, virgin or extra-virgin, PACKAGING-FORMAT = Tray, PACKAGING-MATERIAL = Polypropylene (PP), PACKAGING-MATERIAL = Plastic	The PROCESS indicated as Boiling is also drained. The INGREDIENT indicated as Olive oil, virgin or extra-virgin is referred to extra-virgin olive oil. The PACKAGING-MATERIAL indicated as Polypropylene (PP) is referred to the Tray. The PACKAGING-MATERIAL indicated as Plastic is referred to to the tray's sealing film (type 07).
14	A0BZ9#F28.A07GJ$F28.A07KP$F04.A00JR$F04.A00QH$F04.A00MJ$F04.A00SB$F04.A00HC$F04.A00ZT$F04.A00XA$F04.A00GB$F04.A012J$F04.A036Q$F18.A0F2D$F19.A16RX$F19.A07PR	Mixed vegetables soup, with puree or pieces, PROCESS = Simmering, PROCESS = Chilling, INGREDIENT = Courgettes, INGREDIENT = Carrots, INGREDIENT = Spinaches, INGREDIENT = Leeks, INGREDIENT = Onions, INGREDIENT = Potatoes, INGREDIENT = Celery leaves, INGREDIENT = Savoy cabbages, INGREDIENT = Garden peas (without pods), INGREDIENT = Olive oil, virgin or extra-virgin, PACKAGING-FORMAT = Tray, PACKAGI…	The INGREDIENT indicated as Olive oil, virgin or extra-virgin is referred to extra-virgin olive oil. The PACKAGING-MATERIAL indicated as Polypropylene (PP) is referred to the Tray. The PACKAGING-MATERIAL indicated as Plastic is referred to to the tray's sealing film (type 07).
15	A03XX#F28.A07KP$F28.A07GS$F04.A012J$F04.A022V$F04.A036Q$F18.A0F2D$F19.A16RX$F19.A07PR	Vegetable based dishes, PROCESS = Chilling, PROCESS = Pan frying / shallow frying, INGREDIENT = Garden peas (without pods), INGREDIENT = Tiroler speck, INGREDIENT = Olive oil, virgin or extra-virgin, PACKAGING-FORMAT = Tray, PACKAGING-MATERIAL = Polypropylene (PP), PACKAGING-MATERIAL = Plastic	The INGREDIENT indicated as Olive oil, virgin or extra-virgin is referred to extra-virgin olive oil. The PACKAGING-MATERIAL indicated as Polypropylene (PP) is referred to the Tray. The PACKAGING-MATERIAL indicated as Plastic is referred to to the tray's sealing film (type 07).
16	A03XJ#F28.A07KV$F28.A07KP$F28.A07JT$F04.A02JE$F04.A044M$F04.A00JB$F04.A037D$F04.A00YE$F18.A0F2D$F19.A07PR	Fish and seafood based dishes, PROCESS = Slicing, PROCESS = Chilling, PROCESS = Marinating, INGREDIENT = Octopus, common, INGREDIENT = Vinegar, wine, INGREDIENT = Chili peppers, INGREDIENT = Sunflower seed oil, edible, INGREDIENT = Parsley, PACKAGING-FORMAT = Tray, PACKAGING-MATERIAL = Plastic	The PACKAGING-MATERIAL indicated as Plastic is referred to both the Tray and its sealing film.
17	A03XX#F28.A07KP$F28.A07GL$F04.A00MJ$F18.A0F2D$F19.A16RX$F19.A07PR	Vegetable based dishes, PROCESS = Chilling, PROCESS = Boiling, INGREDIENT = Spinaches, PACKAGING-FORMAT = Tray, PACKAGING-MATERIAL = Polypropylene (PP), PACKAGING-MATERIAL = Plastic	The PROCESS indicated as Boiling is also drained. The PACKAGING-MATERIAL indicated as Polypropylene (PP) is referred to the Tray. The PACKAGING-MATERIAL indicated as Plastic is referred to to the tray's sealing film (type 07).
18	A03YE#F28.A07KP$F04.A00PG$F04.A0DNZ$F04.A00ZT$F04.A036Q$F04.A00YE$F18.A0F2D$F19.A16RX$F19.A07PR	Mixed vegetables, boiled, PROCESS = Chilling, INGREDIENT = French beans (with pods), INGREDIENT = Baby carrots, INGREDIENT = Potatoes, INGREDIENT = Olive oil, virgin or extra-virgin, INGREDIENT = Parsley, PACKAGING-FORMAT = Tray, PACKAGING-MATERIAL = Polypropylene (PP), PACKAGING-MATERIAL = Plastic	The Mixed vegetables, boiled is also drained. The INGREDIENT indicated as Olive oil, virgin or extra-virgin is referred to extra-virgin olive oil. The PACKAGING-MATERIAL indicated as Polypropylene (PP) is referred to the Tray. The PACKAGING-MATERIAL indicated as Plastic is referred to to the tray's sealing film (type 07).
19	A0CDN#F28.A07GJ$F28.A07KP$F04.A00JR$F04.A00QH$F04.A00SB$F04.A00XA$F04.A000P$F04.A001R$F04.A012B$F04.A00ZD$F04.A04MA$F18.A0F2D$F19.A16RX$F19.A07PR	Mixed soups, PROCESS = Simmering, PROCESS = Chilling, INGREDIENT = Courgettes, INGREDIENT = Carrots, INGREDIENT = Leeks, INGREDIENT = Celery leaves, INGREDIENT = Barley grains, INGREDIENT = Spelt grain, INGREDIENT = Borlotti or other common beans (without pods), INGREDIENT = Tomato puree, INGREDIENT = Aromatic herbs, PACKAGING-FORMAT = Tray, PACKAGING-MATERIAL = Polypropylene (PP), PACKAGING-MATE…	The PACKAGING-MATERIAL indicated as Polypropylene (PP) is referred to the Tray. The PACKAGING-MATERIAL indicated as Plastic is referred to to the tray's sealing film (type 07).
20	A03XX#F28.A07GZ$F28.A07JK$F28.A07KP$F04.A00JA$F18.A07NK$F19.A07PR	Vegetable based dishes, PROCESS = Broiling/grilling, PROCESS = Vacuum-packing, PROCESS = Chilling, INGREDIENT = Sweet peppers, PACKAGING-FORMAT = Bag, sack or pouch, PACKAGING-MATERIAL = Plastic	The PACKAGING-MATERIAL indicated as Plastic is referred to plastic type 07.
21	A03XX#F28.A07GZ$F28.A07JK$F28.A07KP$F04.A00RS$F18.A07NK$F19.A07PR	Vegetable based dishes, PROCESS = Broiling/grilling, PROCESS = Vacuum-packing, PROCESS = Chilling, INGREDIENT = Globe artichokes, PACKAGING-FORMAT = Bag, sack or pouch, PACKAGING-MATERIAL = Plastic	The PACKAGING-MATERIAL indicated as Plastic is referred to plastic type 07.
22	A03XX#F28.A07KX$F28.A07JK$F28.A07KP$F28.A07GL$F04.A00KH$F18.A07NK$F19.A07PR	Vegetable based dishes, PROCESS = Dicing and stripe-cutting, PROCESS = Vacuum-packing, PROCESS = Chilling, PROCESS = Boiling, INGREDIENT = Pumpkins, PACKAGING-FORMAT = Bag, sack or pouch, PACKAGING-MATERIAL = Plastic	The PROCESS indicated as Boiling is also drained. The PACKAGING-MATERIAL indicated as Plastic is referred to plastic type 07.
23	A03DF#F28.A07KP$F04.A03AM$F04.A00QH$F04.A01DX$F04.A01BY$F04.A01DJ$F04.A01LC$F18.A07NM$F19.A16RP$F19.A16RR	Fruit smoothies, PROCESS = Chilling, INGREDIENT = Juice, orange, INGREDIENT = Carrots, INGREDIENT = Table grapes, INGREDIENT = Lemons, INGREDIENT = Apples, INGREDIENT = Common banana, PACKAGING-FORMAT = Bottle, PACKAGING-MATERIAL = Polyethylene Terephthalate (PET, PETE), PACKAGING-MATERIAL = High Density Polyethylene (HDPE)	The PACKAGING-MATERIAL indicated as Polyethylene Terephthalate (PET, PETE) is referred to the Bottle. The PACKAGING-MATERIAL indicated as High Density Polyethylene (HDPE) is referred to the bottle cap.
24	A03XJ#F28.A07KP$F28.A07JV$F28.A07JT$F28.A07KV$F04.A0C75$F04.A037D$F04.A044M$F04.A03AH$F04.A00YE$F04.A00JB$F04.A019C$F18.A0F2D$F19.A07PR	Fish and seafood based dishes, PROCESS = Chilling, PROCESS = Smoking, PROCESS = Marinating, PROCESS = Slicing, INGREDIENT = Salmons, INGREDIENT = Sunflower seed oil, edible, INGREDIENT = Vinegar, wine, INGREDIENT = Juice, lemon, INGREDIENT = Parsley, INGREDIENT = Chili peppers, INGREDIENT = Black pepper, PACKAGING-FORMAT = Tray, PACKAGING-MATERIAL = Plastic	The PACKAGING-MATERIAL indicated as Plastic is referred to both the Tray and its sealing film.
25	A042C#F28.A07KP$F04.A00KT$F04.A00LG$F04.A00KP$F04.A01BQ$F04.A02ZH$F18.A0F2D$F19.A07PR	Mixed green salad, PROCESS = Chilling, INGREDIENT = Lamb's lettuces, INGREDIENT = Radicchio, INGREDIENT = Sweet corn, INGREDIENT = Table olives ready for consumption, INGREDIENT = Extra hard cheese (parmesan, grana type), PACKAGING-FORMAT = Tray, PACKAGING-MATERIAL = Plastic	The INGREDIENT indicated as Table olives ready for consumption is referred to green pitted olives. The PACKAGING-MATERIAL indicated as Plastic is referred to both the Tray and its sealing film.
26	A03XX#F28.A07GP$F28.A07JK$F28.A07KP$F04.A00QG$F18.A07NK$F19.A07PR	Vegetable based dishes, PROCESS = Steaming, PROCESS = Vacuum-packing, PROCESS = Chilling, INGREDIENT = Beetroots, PACKAGING-FORMAT = Bag, sack or pouch, PACKAGING-MATERIAL = Plastic
27	A03ZC#F28.A07KP$F04.A004Y$F04.A02DX$F04.A044X$F18.A0F2D$F19.A07PR	Sandwich with fish topping/filling, PROCESS = Chilling, INGREDIENT = Wheat bread and rolls, white (refined flour), INGREDIENT = Tuna, INGREDIENT = Mayonnaise sauce, PACKAGING-FORMAT = Tray, PACKAGING-MATERIAL = Plastic	The PACKAGING MATERIAL indicated as Plastic refers to both the Tray and its sealing film (both type 07)
28	A03VD#F28.A07KP$F28.A07GP$F28.A07JK$F04.A00ZT$F18.A07NK$F19.A07PR	Potato based dishes, PROCESS = Chilling, PROCESS = Steaming, PROCESS = Vacuum-packing, INGREDIENT = Potatoes, PACKAGING-FORMAT = Bag, sack or pouch, PACKAGING-MATERIAL = Plastic	The PACKAGING-MATERIAL indicated as Plastic is referred to plastic type 07.
29	A18PS#F28.A07GP$F04.A001L$F04.A001E$F04.A0BAV$F04.A015X$F04.A036Q$F18.A07NK$F19.A07PR	Cereal based dishes (other than pasta and rice), PROCESS = Steaming, INGREDIENT = Sorghum grain, INGREDIENT= Rice grain, brown, INGREDIENT = Chickpeas (without pods), INGREDIENT = Pumpkin seeds, INGREDIENT = Olive oil, virgin or extra-virgin, PACKAGING-FORMAT = Bag, sack or pouch, PACKAGING-MATERIAL = Plastic	The INGREDIENT indicated as Olive oil, virgin or extra-virgin is referred to extra-virgin olive oil. The PACKAGING-MATERIAL indicated as Plastic is referred to plastic type 07. This product belongs to the ambient category, no chilling required (shelf-stable product).
30	A18PS#F28.A07GP$F04.A000R$F04.A012J$F04.A00KP$F04.A00QH$F04.A036Q$F18.A07NK$F19.A07PR	Cereal based dishes (other than pasta and rice), PROCESS = Steaming, INGREDIENT = Quinoa grain, INGREDIENT = Garden peas (without pods), INGREDIENT = Sweet corn, INGREDIENT = Carrots, INGREDIENT = Olive oil, virgin or extra-virgin, PACKAGING-FORMAT = Bag, sack or pouch, PACKAGING-MATERIAL = Plastic	The INGREDIENT indicated as Quinoa grain is referred to white and red quinoa. The INGREDIENT indicated as Olive oil, virgin or extra-virgin is referred to extra-virgin olive oil. The PACKAGING-MATERIAL indicated as Plastic is referred to plastic type 07. This product belongs to the ambient category, no chilling required (shelf-stable product).
31	A18PS#F28.A07GP$F04.A000R$F04.A001F$F04.A001J$F04.A001P$F04.A001H$F04.A004G$F04.A012L$F04.A036Q$F18.A07NK$F19.A07PR	Cereal based dishes (other than pasta and rice), PROCESS = Steaming, INGREDIENT = Quinoa grain, INGREDIENT = Rice grain, long-grain, INGREDIENT = Indian rice grain, INGREDIENT = Durum wheat grain, INGREDIENT = Rice grain, red, INGREDIENT = Bulgur, INGREDIENT = Lentils (without pods), INGREDIENT = Olive oil, virgin or extra-virgin, PACKAGING-FORMAT = Bag, sack or pouch, PACKAGING-MATERIAL = Plastic	The INGREDIENT Quinoa grain is referred to red and white quinoa. The INGREDIENT indicated as Olive oil, virgin or extra-virgin is referred to extra-virgin olive oil. The PACKAGING-MATERIAL indicated as Plastic is referred to plastic type 07. This product belongs to the ambient category, no chilling required (shelf-stable product).
32	A18PS#F28.A07GP$F04.A000N$F04.A000R$F04.A16FZ$F04.A036Q$F18.A07NK$F19.A07PR	Cereal based dishes (other than pasta and rice), PROCESS = Steaming, INGREDIENT = Buckwheat, INGREDIENT = Quinoa grain, INGREDIENT = Chia seeds, INGREDIENT = Olive oil, virgin or extra-virgin, PACKAGING-FORMAT = Bag, sack or pouch, PACKAGING-MATERIAL = Plastic	The INGREDIENT indicates as Quinoa grain is referred to red quinoa. The INGREDIENT indicated as Olive oil, virgin or extra-virgin is referred to extra-virgin olive oil. The PACKAGING-MATERIAL indicated as Plastic is referred to plastic type 07. This product belongs to the ambient category, no chilling required (shelf-stable product).
33	A03VM#F28.A07GJ$F28.A07KP$F04.A012L$F04.A036Q$F04.A00GZ$F04.A00HC$F04.A00QH$F04.A03MT$F18.A0F2D$F19.A07PR	Legumes based dishes, PROCESS = Simmering, PROCESS = Chilling, INGREDIENT = Lentils (without pods), INGREDIENT = Olive oil, virgin or extra-virgin, INGREDIENT = Garlic, INGREDIENT = Onions, INGREDIENT = Carrots, INGREDIENT = Wine, PACKAGING-FORMAT = Tray, PACKAGING-MATERIAL = Plastic	The INGREDIENT indicated as Olive oil, virgin or extra-virgin is extra-virgin olive oil. The PACKAGING-MATERIAL indicated as Plastic is referred to both the Tray (Mater-Bi) and its sealing film (PLA)
34	A01QG#F28.A07KX$F28.A07KP$F04.A01DJ$F04.A01LF$F04.A01LP$F18.A0F2D$F19.A16RP	Fruit salad, PROCESS = Dicing and stripe-cutting, PROCESS = Chilling, INGREDIENT = Apples, INGREDIENT = Mangoes, INGREDIENT = Pineapples, PACKAGING-FORMAT = Tray, PACKAGING-MATERIAL = Polyethylene Terephthalate (PET, PETE)	The INGREDIENT indicated as Apples is golden apple. The PACKAGING-FORMAT INDICATED as Tray has an integrated lid.
35	A01QJ#F28.A07KP$F28.A07JC$F04.A01EA$F04.A01LC$F04.A01DJ$F18.A0F2D$F19.A07PR	Fruit or fruit-vegetable puree, PROCESS = Chilling, PROCESS = High pressure treating (pascalisation), INGREDIENT = Strawberries, INGREDIENT = Common banana, INGREDIENT = Apples, PACKAGING-FORMAT = Tray, PACKAGING-MATERIAL = Plastic	The PACKAGING-MATERIAL indicated as Plastic is referred to both the tray and its sealing film.
36	A03XX#F28.A07GL$F28.A07KP$F04.A00MX$F18.A0F2D$F19.A07PR	Vegetable based dishes, PROCESS = Boiling, PROCESS = Chilling, INGREDIENT = Chards, PACKAGING-FORMAT = Tray, PACKAGING-MATERIAL = Plastic	The PACKAGING-MATERIAL indicated as Plastic is referred to both the tray and its sealing film.
37	A03XJ#F28.A07KP$F28.A07JT$F04.A02DD$F04.A044M$F04.A00JB$F04.A037D$F04.A00YE$F18.A0F2D$F19.A07PR	Fish and seafood based dishes, PROCESS = Chilling, PROCESS = Marinating, INGREDIENT = Anchovies, INGREDIENT = Vinegar, wine, INGREDIENT = Chili peppers, INGREDIENT = Sunflower seed oil, edible, INGREDIENT = Parsley, PACKAGING-FORMAT = Tray, PACKAGING-MATERIAL = Plastic	The PACKAGING-MATERIAL indicated as Plastic is referred to both the tray and its sealing film.
38	A03VV#F28.A07KV$F28.A07KP$F28.A07GZ$F04.A01SP$F04.A03AH$F04.A037D$F04.A00GZ$F04.A00YF$F18.A0F2D$F19.A07PR	Meat based dishes, PROCESS = Slicing, PROCESS = Chilling, PROCESS = Broiling/grilling, INGREDIENT = Chicken fresh meat, INGREDIENT = Juice, lemon, INGREDIENT = Sunflower seed oil, edible, INGREDIENT = Garlic, INGREDIENT = Rosemary, PACKAGING-FORMAT = Tray, PACKAGING-MATERIAL = Plastic	The PACKAGING-MATERIAL indicated as Plastic is referred to both the tray and its sealing film.
39	A03XJ#F28.A07KP$F28.A07JT$F28.A07KV$F04.A07Y0$F04.A037D$F04.A019C$F04.A03AH$F04.A044M$F18.A0F2D$F19.A07PR	Fish and seafood based dishes, PROCESS = Chilling, PROCESS = Marinating, PROCESS = Slicing, INGREDIENT = Swordfish, INGREDIENT = Sunflower seed oil, edible, INGREDIENT = Black pepper, INGREDIENT = Juice, lemon, INGREDIENT = Vinegar, wine, PACKAGING-FORMAT = Tray, PACKAGING-MATERIAL = Plastic	The PACKAGING-MATERIAL indicated as Plastic is referred to both the tray and its sealing film.
40	A03XX#F28.A07KP$F28.A07GP$F28.A07JK$F04.A012J$F04.A0DNZ$F18.A07NK$F19.A07PR	Vegetable based dishes, PROCESS = Chilling, PROCESS = Steaming, PROCESS = Vacuum-packing, INGREDIENT = Garden peas (without pods), INGREDIENT = Baby carrots, PACKAGING-FORMAT = Bag, sack or pouch, PACKAGING-MATERIAL = Plastic
41	A03VD#F28.A07KP$F28.A07GX$F04.A00ZT$F04.A00YF$F04.A037D$F18.A0F2D$F19.A07PR	Potato based dishes, PROCESS = Chilling, PROCESS = Baking, INGREDIENT = Potatoes, INGREDIENT = Rosemary, INGREDIENT = Sunflower seed oil, edible, PACKAGING-FORMAT = Tray, PACKAGING-MATERIAL = Plastic	The PACKAGING-MATERIAL indicated as Plastic is referred to both the Tray and its sealing film.
42	A03XX#F28.A07GX$F28.A07KP$F04.A00HC$F04.A037D$F04.A044M$F04.A032H$F04.A042P$F18.A0F2D$F19.A07PR	Vegetable based dishes, PROCESS = Baking, PROCESS = Chilling, INGREDIENT = Onions, INGREDIENT = Sunflower seed oil, edible, INGREDIENT = Vinegar, wine, INGREDIENT = Sucrose (common sugar), INGREDIENT = Salt, PACKAGING-FORMAT = Tray, PACKAGING-MATERIAL = Plastic	The INGREDIENT indicated as Onions is borrettana onion. The PACKAGING-MATERIAL indicated as Plastic is referred to both the Tray and its sealing film.
43	A16GB#F28.A07GP$F28.A07KP$F04.A00FN$F04.A00QH$F04.A00GC$F18.A0F2D$F19.A07PR	Mixed vegetables, PROCESS = Steaming, PROCESS = Chilling, INGREDIENT = Broccoli, INGREDIENT = Carrots, INGREDIENT = White cabbage, PACKAGING-FORMAT = Tray, PACKAGING-MATERIAL = Plastic	The PACKAGING-MATERIAL indicated as Plastic is referred to both the Tray and its sealing film.
44	A03YZ#F28.A07KP$F04.A004Y$F04.A023K$F04.A02TV$F18.A07NK$F19.A07PR	Sandwich and sandwich-like dishes, PROCESS = Chilling, INGREDIENT = Wheat bread and rolls, white (refined flour), INGREDIENT = Cooked pork ham, INGREDIENT = Cheese, edam, PACKAGING-FORMAT = Bag, sack or pouch, PACKAGING-MATERIAL = Plastic
45	A03ZC#F28.A07KP$F04.A004Y$F04.A02KF$F04.A044X$F18.A0F2D$F19.A07PR	Sandwich with fish topping/filling, PROCESS = Chilling, INGREDIENT = Wheat bread and rolls, white (refined flour), INGREDIENT = Smoked salmon, INGREDIENT = Mayonnaise sauce, PACKAGING-FORMAT = Tray, PACKAGING-MATERIAL = Plastic	The PACKAGING-MATERIAL indicated as Plastic is referred to a plastic Tray (type 07) and a plastic film as a closing element.
46	A03VV#F28.A07KV$F28.A07KP$F28.A07GV$F28.A07HK$F04.A01SP$F04.A007A$F04.A031F$F04.A037D$F04.A003Y$F18.A0F2D$F19.A16RX$F19.A07PR	Meat based dishes, PROCESS = Slicing, PROCESS = Chilling, PROCESS = Deep frying, PROCESS = Breading, INGREDIENT = Chicken fresh meat, INGREDIENT = Breadcrumbs, INGREDIENT = Whole eggs, INGREDIENT = Sunflower seed oil, edible, INGREDIENT = Wheat flour white, PACKAGING-FORMAT = Tray, PACKAGING-MATERIAL = Polypropylene (PP), PACKAGING-MATERIAL = Plastic	The PACKAGING-MATERIAL indicated as Polypropylene (PP) is referred to the Tray. The PACKAGING-MATERIAL indicated as Plastic is referred to to the tray's sealing film (type 07).
47	A03YZ#F28.A07KP$F04.A04KZ$F04.A023K$F04.A02QJ$F18.A0F2D$F19.A07PR	Sandwich and sandwich-like dishes, PROCESS = Chilling, INGREDIENT = Unleavened or flat bread and similar, INGREDIENT = Cooked pork ham, INGREDIENT = Mozzarella, PACKAGING-FORMAT = Tray, PACKAGING-MATERIAL = Plastic	The PACKAGING-MATERIAL indicated as Plastic is referred to a plastic Tray (type 07) and a plastic film as a closing element.
48	A03XP#F28.A07KP$F28.A07GP$F04.A02JB$F04.A02JE$F04.A02FX$F18.A07NK$F19.A16RT	Prepared fish salad, PROCESS = Chilling, PROCESS = Steaming, INGREDIENT = Cuttlefish, common, INGREDIENT = Octopus, common, INGREDIENT = Shrimps and prawns, PACKAGING-FORMAT = Bag, sack or pouch, PACKAGING-MATERIAL = Polyvinyl Chloride (PVC)	The INGREDIENT indicated as Shrimps and prawns is specifically referred to prawns.
49	A03XX#F28.A07GV$F28.A07HL$F28.A07KP$F04.A00RS$F04.A031F$F04.A003Y$F04.A037D$F18.A0F2D$F19.A16RX$F19.A07PR	Vegetable based dishes, PROCESS = Deep frying, PROCESS = Battering, PROCESS = Chilling, INGREDIENT = Globe artichokes, INGREDIENT = Whole eggs, INGREDIENT = Wheat flour white, INGREDIENT = Sunflower seed oil, edible, PACKAGING-FORMAT = Tray, PACKAGING-MATERIAL = Polypropylene (PP), PACKAGING-MATERIAL = Plastic	The PACKAGING-MATERIAL indicated as Polypropylene (PP) is referred to the Tray. The PACKAGING-MATERIAL indicated as Plastic is referred to to the tray's sealing film (type 07).
50	A03VV#F28.A07KV$F28.A07KP$F28.A07GX$F04.A01SQ$F04.A00YF$F04.A00YE$F04.A00YH$F18.A0F2D$F19.A16RP	Meat based dishes, PROCESS = Slicing, PROCESS = Chilling, PROCESS = Baking, INGREDIENT = Turkey fresh meat, INGREDIENT = Rosemary, INGREDIENT = Parsley, INGREDIENT = Sage, PACKAGING-FORMAT = Tray, PACKAGING-MATERIAL = Polyethylene Terephthalate (PET, PETE)	The PROCESS indicated as baking is referred to low temperature baking. The PACKAGING-FORMAT INDICATED as Tray has an integrated lid.
